# Supplementary material for: Impact of a Multidomain Outdoor Exercise Intervention on Cardiovascular Health and Functional Capacity for Healthy Aging: A Randomized Controlled Trial (ACTIVA-Senior Study)
Source: Healthcare (Basel). 2025 Aug 12;13(16):1975. doi: 10.3390/healthcare13161975 (PMC12385504; doi:10.3390/healthcare13161975)
Supplement: Supplementary file 1 [file healthcare-13-01975-s001.zip]

Archive with 1 entries (1 files):
- healthcare-3802037-supplementary.pdf
